# Supplementary material for: Invaded Invaders: Infection of Invasive Brown Treesnakes on Guam by an Exotic Larval Cestode with a Life Cycle Comprised of Non-Native Hosts
Source: PLoS One. 2015 Dec 23;10(12):e0143718. doi: 10.1371/journal.pone.0143718 (PMC4689450; doi:10.1371/journal.pone.0143718)
Supplement: S1 Dataset — Original data used in infection prevalence analyses. (XLSX) [file pone.0143718.s003.xlsx]

## Sheet: Holldorf et al 2015 Logistic re
SITE	UID	PARdet	CAPdate	NECsvl	NECsex	NECwt	FATmass	T1L	T1W	T2L	T2W	TESTESnd	F1	F2	F3	F4	F5	F6	F7	F8	F9	LESS5MM
BNCF	BNCFY306	Y	2013-08-26	791	F	43	1.2					FALSE										0
BNSV	BNSVX304	Y	2013-08-26	1030	F	116	5.2					FALSE										0
CNCF	CNCFY624	Y	2013-09-05	899	F	46	0					FALSE										0
DNSV	DNSVX020	N	2013-11-21	807	F	40	0.8					FALSE										0
MAHL	MAHLZ045	N	2013-08-21	667	F	29	1.3					FALSE										0
MAHL	MAHLZ048	Y	2013-09-03	799	F	43	2.3					FALSE										0
MAHL	MAHLZ051	N	2013-09-04	713	F	31	1.8					FALSE										0
MAHL	MAHLZ053	N	2013-09-10	884	F	68	7.8					FALSE										0
MAHL	MAHLZ056	Y	2013-09-12	803	F	47	1.6					FALSE										0
MAHL	MAHLZ287	Y	2014-02-10	951	F	69	0					FALSE										0
MAHL	MAHLZ019		2012-06-26	810	F	54	6.7					FALSE										0
MAHL	MAHLZ023	Y	2012-06-27	816	F	62	3.6					FALSE										0
MAHL	MAHLZ026	Y	2012-07-06	790	F	52	3.1					FALSE										0
MAHL	MAHLZ032		2012-07-19	713	F	36	1.6					FALSE										0
MAHL	MAHLZ037	N	2012-10-23	734	F	37	3.1					FALSE										0
MAHL	MAHLZ038	Y	2012-10-23	790	F	42	1.3					FALSE										0
MAHL	MAHLZ027		2012-07-07	895	F	70	2.7					FALSE										1
MAHL	MAHLZ029		2012-07-11	729	F	33	1					FALSE										1
ANCF	ANCFY023	Y	2014-02-20	770	F	44	3.2					FALSE										2
BNSV	BNSVX328	Y	2014-05-16	1032	F	94	4.6					FALSE										2
MAHL	MAHLZ050	N	2013-09-04	754	F	30	1.3					FALSE										2
MAHL	MAHLZ002		2012-02-29	733	F	36	2					FALSE										2
MAHL	MAHLZ031		2012-07-17	725	F	33	1.8					FALSE										2
MAHL	MAHLZ043		2013-04-24	766	F	44	2.2					FALSE										2
BNCF	BNCFY312	Y	2013-09-12	955	F	81	1.8					FALSE										3
BNCF	BNCFY323	N	2014-02-20	868	F	56	4.3					FALSE										3
BNCF	BNCFY331	Y	2014-05-23	823	F	49	2					FALSE										3
BNSV	BNSVX314	Y	2013-11-14	822	F	52	1.5					FALSE										3
CNSV	CNSVX608	Y	2013-11-14	1036	F	85	0					FALSE										3
DNSV	DNSVX007	Y	2013-08-22	928	F	70	2.3					FALSE										3
MAHL	MAHLZ059	Y	2013-11-04	809	F	52	6.3					FALSE										3
MAHL	MAHLZ005		2012-03-02	858	F	69	7.9					FALSE										3
MAHL	MAHLZ022		2012-06-27	1096	F	224	38.6					FALSE	9.2	5.3	7.3	8.9	6.6	6.8	6.4	6.4		4
BNCF	BNCFY304	Y	2013-08-22	890	F	69	3					FALSE										4
BNCF	BNCFY319	Y	2013-11-21	1022	F	106	5.8					FALSE										4
CNCF	CNCFY609	Y	2013-08-19	1002	F	84	1.6					FALSE										4
MAHL	MAHLZ054	N	2013-09-11	830	F	45	0.6					FALSE										4
MAHL	MAHLZ006		2012-03-02	892	F	53	1.8					FALSE										4
MAHL	MAHLZ017	Y	2012-03-22	871	F	58	1.7					FALSE										4
MAHL	MAHLZ030		2012-07-17	831	F	47	2.6					FALSE										4
MAHL	MAHLZ044		2013-05-01	777	F	40	2.5					FALSE										4
BNSV	BNSVX319	Y	2013-11-21	1085	F	175	15					FALSE	5.58	8.55	6.45	9.68	10.43	8.5	6.9			5
MAHL	MAHLZ025		2012-07-06	953	F	160	32.1					FALSE	6.2									5
ANCF	ANCFY004	N	2013-08-22	759	F	35	1.3					FALSE										5
BNSV	BNSVX307	N	2013-09-05	747	F	34	0.9					FALSE										5
BNSV	BNSVX315	Y	2013-11-14	1029	F	116	8					FALSE										5
BNSV	BNSVX321	Y	2014-02-27	878	F	81	4					FALSE										5
CNSV	CNSVX623	Y	2014-02-27	892	F	68	2.6					FALSE										5
DNSV	DNSVX009	Y	2013-08-29	1000	F	98	3.7					FALSE										5
DNSV	DNSVX014	Y	2013-09-19	849	F	49	0					FALSE										5
DNSV	DNSVX023	Y	2013-11-27	915	F	70	1.8					FALSE										5
MAEM	MAEMZ303	N	2014-02-26	789	F	47	1.9					FALSE										5
MAHL	MAHLZ046	N	2013-08-22	811	F	48	2.3					FALSE										5
MAHL	MAHLZ003		2012-02-29	839	F	53	5					FALSE										5
MAHL	MAHLZ041	N	2012-10-25	873	F	63	6.9					FALSE										5
MAHL	MAHLZ042	N	2013-04-10	830	F	45	1.9					FALSE										5
MAHL	MAHLZ021		2012-06-27	968	F	148	23					FALSE	5.5	7.4	7.6							6
ANCF	ANCFY011	N	2013-08-29	881	F	69	5.6					FALSE										6
BNSV	BNSVX311	N	2013-09-12	802	F	53	3.6					FALSE										6
CNCF	CNCFY605	N	2013-08-19	844	F	50	1.5					FALSE										6
CNCF	CNCFY636	N	2013-11-27	793	F	39	0.8					FALSE										6
MAHL	MAHLZ004	Y	2012-03-01	834	F	46	1.1					FALSE										6
MAHL	MAHLZ009		2012-03-07	856	F	70	10.2					FALSE										6
MAHL	MAHLZ013		2012-03-14	1109	F	207	40.9					FALSE	6	5.2	8.8							7
MAHL	MAHLZ001		2012-01-05	935	F	107	15.6					FALSE	11.5	9.7	10	9.9						7
ANCF	ANCFY016	Y	2013-09-12	841	F	55	2.4					FALSE										7
BNSV	BNSVX303	Y	2013-08-26	955	F	82	4.5					FALSE										7
CNCF	CNCFY607	Y	2013-08-19	1064	F	137	8.6					FALSE										7
CNCF	CNCFY611	N	2013-08-22	951	F	80	3.5					FALSE										7
CNCF	CNCFY615	Y	2013-08-22	920	F	73	0.5					FALSE										7
CNCF	CNCFY626	Y	2013-09-12	952	F	79	4.8					FALSE										7
CNCF	CNCFY637	N	2014-02-27	829	F	52	2.5					FALSE										7
CNSV	CNSVX609	Y	2013-11-14	1064	F	93	0.9					FALSE										7
MAHL	MAHLZ012		2012-03-14	913	F	95	17.2					FALSE										7
MAHL	MAHLZ036	N	2012-10-18	832	F	60	6.1					FALSE										7
MAHL	MAHLZ040	N	2012-10-25	1001	F	138	23.8					FALSE	5.3	6.4	5.1	5.1	5	5.8				8
ANCF	ANCFY007	Y	2013-08-22	1091	F	124	3.7					FALSE										8
ANCF	ANCFY032	Y	2014-05-23	1055	F	112	4.7					FALSE										8
BNCF	BNCFY311	Y	2013-09-12	918	F	54	0.1					FALSE										8
CNCF	CNCFY643	N	2014-05-16	885	F	46	1.6					FALSE										8
CNSV	CNSVX622	Y	2014-02-27	903	F	66	2.6					FALSE										8
MAHL	MAHLZ047	N	2013-08-22	896	F	76	6.7					FALSE										8
MAHL	MAHLZ015		2012-03-21	850	F	54	2.8					FALSE										8
DNSV	DNSVX003	Y	2013-08-19	1018	F	104	4.4					FALSE	6									9
ANCF	ANCFY012	Y	2013-09-05	1095	F	176	12.2					FALSE	9.05	9.04	8.52							9
DNSV	DNSVX012	Y	2013-09-12	956	F	92	4					FALSE	11	16.2	17.8	11.5	20	16	23			9
BNCF	BNCFY310	N	2013-09-05	997	F	79	1.7					FALSE										9
DNSV	DNSVX008	Y	2013-08-26	944	F	67	1					FALSE										9
ANCF	ANCFY030	Y	2014-05-09	985	F	92	5.8					FALSE										10
BNCF	BNCFY313	Y	2013-09-12	1001	F	100	5.4					FALSE										10
BNCF	BNCFY314	Y	2013-09-19	973	F	92	5.8					FALSE										10
BNCF	BNCFY315	Y	2013-09-19	1033	F	134	7.4					FALSE										10
CNCF	CNCFY621	N	2013-08-29	958	F	68	2.5					FALSE										10
CNCF	CNCFY622	N	2013-08-29	949	F	74	2.1					FALSE										10
CNCF	CNCFY647	N	2014-05-23	895	F	55	2.1					FALSE										10
DNSV	DNSVX010	N	2013-08-29	850	F	56	4.4					FALSE										10
MAHL	MAHLZ055	N	2013-09-12	816	F	51	3.5					FALSE										10
MAHL	MAHLZ010		2012-03-08	845	F	56	3					FALSE										10
CNCF	CNCFY618	Y	2013-08-26	1065	F	143	3.2					FALSE	5.02									11
BNCF	BNCFY321	Y	2013-11-27	1218	F	280	3.4					FALSE	44.98	40.42	38.64	45.57	41.81	50.04	5.12	5.04		11
CNCF	CNCFY604	Y	2013-08-19	895	F	62	2.8					FALSE										11
CNCF	CNCFY627	N	2013-09-12	921	F	77	6.3					FALSE										11
CNCF	CNCFY631	N	2013-11-14	754	F	34	0.8					FALSE										11
DNSV	DNSVX006	Y	2013-08-22	1023	F	103	7.1					FALSE										11
MAHL	MAHLZ035	Y	2012-10-17	978	F	94	4.1					FALSE										11
CNSV	CNSVX612	Y	2013-11-21	1132	F	204	9.2					FALSE	6.07	6.1	6.2	6.09	5.87					12
MAHL	MAHLZ007		2012-03-02	980	F	133	22.7					FALSE	8.7	7.9	6.8	8.2						12
DNSV	DNSVX013	N	2013-09-19	945	F	65	1.7					FALSE										12
DNSV	DNSVX018	Y	2013-11-14	1070	F	113	1.9					FALSE										12
MAHL	MAHLZ063	N	2014-04-21	856	F	59	3.9					FALSE										12
MAHL	MAHLZ016		2012-03-21	836	F	55	3.6					FALSE										12
CNSV	CNSVX618	Y	2014-02-20	1046	F	159	9.9					FALSE	5.41	8.92	8.6	8.54	5.01					13
ANCF	ANCFY020	Y	2013-11-21	978	F	85	4.7					FALSE										13
BNCF	BNCFY305	Y	2013-08-26	922	F	74	5.1					FALSE										13
CNCF	CNCFY646	N	2014-05-23	974	F	87	3					FALSE										13
CNSV	CNSVX611	Y	2013-11-21	965	F	96	2.9					FALSE										13
ANCF	ANCFY019	Y	2013-11-14	1041	F	111	3.1					FALSE	6.14	5.56	5.25							14
BNSV	BNSVX302	Y	2013-08-22	1053	F	131	5.6					FALSE										14
CNCF	CNCFY608	Y	2013-08-19	1204	F	256	5.5					FALSE										14
CNCF	CNCFY633	Y	2013-11-21	1019	F	120	9.3					FALSE										14
DNSV	DNSVX016	N	2013-11-14	1041	F	114	7.8					FALSE										14
MAHL	MAHLZ049	Y	2013-09-03	989	F	97	4.1					FALSE										14
CNSV	CNSVX629	Y	2014-05-16	1263	F	269	6.8					FALSE	5.55	8.82	6.86	7.44	5.62	6.85	7.02			15
BNSV	BNSVX316	Y	2013-11-21	1132	F	215	12.2					FALSE	8.25	6.21	5.04	7.54	5.04	6.09	5.67			15
BNCF	BNCFY329	Y	2014-03-06	1048	F	131	8.5					FALSE										15
CNCF	CNCFY625	Y	2013-09-12	858	F	52	2.8					FALSE										15
ANCF	ANCFY001	Y	2013-08-19	1029	F	94	2.6					FALSE										16
DNSV	DNSVX015	Y	2013-09-19	1135	F	144	4.1					FALSE										16
MAHL	MAHLZ020		2012-06-26	1042	F	149	30.8					FALSE										16
CNCF	CNCFY623	Y	2013-09-05	1020	F	110	5.2					FALSE	5.22									17
CNCF	CNCFY606	Y	2013-08-19	1060	F	124	3.4					FALSE										17
BNSV	BNSVX305	Y	2013-08-26	1108	F	215	3.8					FALSE	6.71	13.6	10.1	7.77	6.81	15	11			18
ANCF	ANCFY005	Y	2013-08-22	1050	F	126	6.9					FALSE										18
CNSV	CNSVX624	Y	2014-02-27	1080	F	159	7.9					FALSE	6.66	7.3	7.46							19
BNCF	BNCFY320	N	2013-11-27	1102	F	148	9.6					FALSE										19
CNCF	CNCFY619	Y	2013-08-26	1050	F	90	1.9					FALSE										19
ANCF	ANCFY017	Y	2013-09-19	1121	F	211	10.3					FALSE	5.5	7.2	7.1	6.6	5.2					21
CNCF	CNCFY629	Y	2013-09-19	1220	F	287	7.1					FALSE	7.81	7.07	7.12	5.61	5.12	5.35				28
BNSV	BNSVX318	Y	2013-11-21	1233	F	328	21.9					FALSE	9.11	9.19	6.18	6.76	6.54	8.48	6.95	5.36		0
ANCF	ANCFY022	Y	2013-11-27	1018	F	103						FALSE										0
CNCF	CNCFY644	Y	2014-05-16	1338	M	279	12.1	24.64	5.54	37.78	5.11	FALSE
DNSV	DNSVX022	Y	2013-11-27	985	F	111						FALSE										0
MAHL	MAHLZ057	Y	2013-10-23	699	F	32	1.1					FALSE										0
ANCF	ANCFY002	Y	2013-08-19	1069	M	108	4.2	17.6	1.86	13.22	2.56	FALSE
ANCF	ANCFY003	Y	2013-08-19	1295	M	257	12.3	26.36	1.88	17.76	2.53	FALSE
ANCF	ANCFY006	Y	2013-08-22	1010	M	85	1.9	14.2	2.6	19	1.3	FALSE
ANCF	ANCFY008	Y	2013-08-26	1055	M	102	4.2	14.9	2.3	19.4	2.9	FALSE
ANCF	ANCFY009	Y	2013-08-29	1224	M	202	7.1	18.66	3.86	24.62	5.05	FALSE
ANCF	ANCFY010	Y	2013-08-29	1350	M	321	6.9	23.71	6.6	28.54	4.74	FALSE
ANCF	ANCFY013	Y	2013-09-05	1063	M	136	7.9	27.6	1.63	20.32	1.98	FALSE
ANCF	ANCFY014	Y	2013-09-12	1116	M	140	5.2	16.1	2.1	21.5	2.8	FALSE
ANCF	ANCFY015	Y	2013-09-12	1187	M	158	5.3	17.5	3.9	19.4	3.5	FALSE
ANCF	ANCFY018	Y	2013-11-14	1433	M	369	3	27.38	6.15	33.29	4.41	FALSE
ANCF	ANCFY021	Y	2013-11-27	1503	M	447						FALSE
ANCF	ANCFY024	Y	2014-02-20	1208	M	221	14	22.79	4.6	31.58	3.76	FALSE
ANCF	ANCFY025	Y	2014-02-27	1334	M	308	7.8	24.2	7	33.7	7.1	FALSE
ANCF	ANCFY026	Y	2014-03-06	995	M	109	4.5			17.8	1.4	FALSE
ANCF	ANCFY027	Y	2014-03-06	1406	M	373	3.7	28.5	4.2	38.5	4	FALSE
ANCF	ANCFY028	Y	2014-03-06	1413	M	406	5.8	25.6	5.8	33	5.8	FALSE
ANCF	ANCFY029	Y	2014-05-09	1213	M	190	6.8	17.1	3.4	28.6	3.9	FALSE
ANCF	ANCFY031	Y	2014-05-09	1374	M	358	12.2	22.3	4.9	30.6	5.5	FALSE
BNCF	BNCFY301	Y	2013-08-19	1078	M	103	1.3	17.9	2.7	23.3	2.2	FALSE
BNCF	BNCFY302	Y	2013-08-22	984	M	82	1.7					TRUE
BNCF	BNCFY303	Y	2013-08-22	1087	M	127	1.7	19.4	3.6	23.5	4.1	FALSE
BNCF	BNCFY307	Y	2013-09-05	1079	M	127	5.5	17.7	3.8	19.2	4.2	FALSE
BNCF	BNCFY308	N	2013-09-05	741	M	30	0.7					TRUE
BNCF	BNCFY309	N	2013-09-05	1056	M	96	1.2	15.2	2.9	24.8	2.9	FALSE
BNCF	BNCFY316	Y	2013-09-19	1224	M	208	6.4	22.9	4.7	28.6	4.2	FALSE
BNCF	BNCFY317	N	2013-11-14	720	M	26	0.8					TRUE
BNCF	BNCFY318	N	2013-11-14	743	M	30	1.1					TRUE
BNCF	BNCFY322	N	2014-02-20	1383	M	347	7.3	21.3	6.5	32	5.6	FALSE
BNCF	BNCFY324	Y	2014-02-20	1425	M	370	5.4	20.1	6.3	30.8	4.95	FALSE
BNCF	BNCFY325	Y	2014-02-20	990	M	91	2.3	14.8	4.5	20.5	2.2	FALSE
BNCF	BNCFY326	Y	2014-02-27	1215	M	183	10.4	24.6	3.5	25.4	5.4	FALSE
BNCF	BNCFY327	Y	2014-02-27	1435	M	402	7.1	30.47	6.33	41.45	4.7	FALSE
BNCF	BNCFY328	Y	2014-02-27	1171	M	212	10	24.7	5.7	30.6	7.4	FALSE
BNCF	BNCFY330	Y	2014-05-09	1298	M	263	7.8	23.1	5.6	30.5	4.9	FALSE
BNSV	BNSVX301	Y	2013-08-22	1188	M	231	10	23.5	2.8	28.3	2.6	FALSE
BNSV	BNSVX306	Y	2013-08-26	1342	M	302	6.8	25.21	7.16	32.64	6.01	FALSE
BNSV	BNSVX308	Y	2013-09-12	1372	M	350	10.9	26.4	4.7	28.8	6.2	FALSE
BNSV	BNSVX309	Y	2013-09-12	1395	M	384	7.2	20.6	4.8	31.8	4.9	FALSE
BNSV	BNSVX310	Y	2013-09-12	1238	M	221	7.8	19.9	5.2	28.7	5.2	FALSE
BNSV	BNSVX312	N	2013-09-19	911	M	70	2.8	14.7	0.8	21.6	1	FALSE
BNSV	BNSVX313	Y	2013-11-14	1184	M	220	8.7	20.1	4.3	24.2	4.5	FALSE
BNSV	BNSVX317	Y	2013-11-21	1433	M	384	2.9	26.13	6.61	40.08	7.58	FALSE
BNSV	BNSVX320	Y	2014-02-20	1088	M	140	7.1	16.3	3.1	26.2	3.2	FALSE
BNSV	BNSVX322	Y	2014-02-27	1145	M	181	5	20.8	5.4	28.4	4.4	FALSE
BNSV	BNSVX323	Y	2014-03-06	1152	M	184	12.5	20.7	4	30.1	3.9	FALSE
BNSV	BNSVX324	Y	2014-05-09	1255	M	288	6.5	17.86	4.05	24.07	4.71	FALSE
BNSV	BNSVX325	N	2014-05-09	1032	M	118	7	15.8	1.4	19.3	1.5	FALSE
BNSV	BNSVX326	Y	2014-05-09	1062	M	144	6.1	13.9	2.4	28.1	1.8	FALSE
BNSV	BNSVX327	Y	2014-05-16	1031	M	85	1.5					TRUE
BNSV	BNSVX329	Y	2014-05-23	822	M	46	1.5					FALSE
BNSV	BNSVX330	Y	2014-05-23	1445	M	467	6.4	25.2	6	32.6	4.7	FALSE
CNCF	CNCFY610	Y	2013-08-22	1113	M	142	2.4	16.7	3.3	21.6	2.9	FALSE
CNCF	CNCFY612	Y	2013-08-22	913	M	59	0					TRUE
CNCF	CNCFY613	N	2013-08-22	840	M	44	0.8					TRUE
CNCF	CNCFY614	Y	2013-08-22	1433	M	406	8.1	22.9	4.9	28.3	4.4	TRUE
CNCF	CNCFY616	Y	2013-08-26	1052	M	136	6.7	25.05	3.85	18.86	3.57	FALSE
CNCF	CNCFY617	Y	2013-08-26	1345	M	338	9.2	28.61	5.46	33.3	5.63	FALSE
CNCF	CNCFY620	Y	2013-08-29	1568	M	561	8	32.74	5.37	38.63	6.13	FALSE
CNCF	CNCFY628	Y	2013-09-19	1360	M	392	13.9	25	5.2	27.7	4.2	FALSE
CNCF	CNCFY630	Y	2013-11-14	1573	M	410	4.3	36.8	5.31	29.5	5.75	FALSE
CNCF	CNCFY632	Y	2013-11-14	1390	M	421	12.4	26	5.66	33	5.52	FALSE
CNCF	CNCFY634	Y	2013-11-21	1270	M	264	6.8	25.86	5.04	36	4.4	FALSE
CNCF	CNCFY635	N	2013-11-27	860	M	50	1.7	12.96	0.99	19.58	0.89	FALSE
CNCF	CNCFY638	Y	2014-02-27	1249	M	252	8	24.3	5.01	26.9	4.4	FALSE
CNCF	CNCFY639	N	2014-03-06	850	M	43	1					TRUE
CNCF	CNCFY640	Y	2014-03-06	1324	M	313	12.4	26.8	3.7	38.5	4.1	FALSE
CNCF	CNCFY641	Y	2014-05-09	1256	M	225	3.5	20.27	5.91	23.48	4.88	FALSE
CNCF	CNCFY642	Y	2014-05-16	1393	M	274	9.2	24.76	5.01	26.48	4.67	FALSE
CNCF	CNCFY645	Y	2014-05-16	938	M	75	2.5	16.03	1.73	12.68	0.73	FALSE
CNSV	CNSVX601	Y	2013-08-19	1590	M	424	3.3	40.04	3.93	26.87	5.89	FALSE
CNSV	CNSVX602	Y	2013-08-19	1410	M	331	4.1	23.51	5.31	30.61	4.18	FALSE
CNSV	CNSVX603	Y	2013-08-19	987	M	92	3.2	16.37	1.8	22.01	1.85	FALSE
CNSV	CNSVX604	Y	2013-08-22	990	M	99	3.3			18.8	1.7	FALSE
CNSV	CNSVX605	Y	2013-08-26	1057	M	137						TRUE
CNSV	CNSVX606	Y	2013-08-29	956	M	76	1.1	8.33	1.51			FALSE
CNSV	CNSVX607	N	2013-09-05	1262	M	240	9.1	25.5	5.22	25.1	4.04	FALSE
CNSV	CNSVX610	Y	2013-11-14	1182	M	171	6.8	15.71	4.73	23.28	3.93	FALSE
CNSV	CNSVX613	Y	2013-11-21	963	M	83	0			13.61	1.99	FALSE
CNSV	CNSVX614	Y	2013-11-27	1241	M	293	14	26.09	4.16	31.63	4.68	FALSE
CNSV	CNSVX615	Y	2013-11-27	1385	M	387	15.1	24.44	5.94	37.08	5.49	FALSE
CNSV	CNSVX616	Y	2013-11-27	1221	M	222	9.6	20.22	3.69	27.63	4.22	FALSE
CNSV	CNSVX617	Y	2014-02-20	1393	M	344	2.9	28.16	5.98	31.01	6.66	FALSE
CNSV	CNSVX619	Y	2014-02-20	1294	M	288	13.9	25.27	5.45	36.96	4.43	FALSE
CNSV	CNSVX620	Y	2014-02-20	1352	M	324	9.1	29.56	4.99	46.11	4.99	FALSE
CNSV	CNSVX621	Y	2014-02-20	1113	M	160	9.3	15.4	1.1	11.3	2.7	FALSE
CNSV	CNSVX625	Y	2014-03-06	1331	M	310	17.7	25	4.1	39.4	3.4	FALSE
CNSV	CNSVX626	Y	2014-05-16	1084	M	104	3			16.96	1.17	FALSE
CNSV	CNSVX627	Y	2014-05-16	1077	M	120	6.2	16.48	3.02	21.23	3.33	FALSE
CNSV	CNSVX628	Y	2014-05-16	1514	M	409	0	30.13	7.99	28.61	7.44	FALSE
CNSV	CNSVX630	Y	2014-05-16	992	M	72	1.3			2.8	0.56	FALSE
CNSV	CNSVX631	Y	2014-05-23	1415	M	296	0.5	24.75	5.82	38.03	4.6	FALSE
DNSV	DNSVX001	Y	2013-08-19	1206	M	178	2	24.7	4.4	31.2	3.6	FALSE
DNSV	DNSVX002	Y	2013-08-19	1273	M	280	5.3	31.46	3.6	21.6	4.24	FALSE
DNSV	DNSVX004	N	2013-08-19	900	M	75	3.2					TRUE
DNSV	DNSVX005	Y	2013-08-19	1123	M	146	4.7	25.6	3.6	18.8	3.6	FALSE
DNSV	DNSVX011	Y	2013-09-05	1352	M	301	4.1	22.1	4.1	28.1	6.7	FALSE
DNSV	DNSVX017	Y	2013-11-14	1251	M	252	9	24.5	4.4	39.6	3.6	FALSE
DNSV	DNSVX019	Y	2013-11-21	1312	M	284	11.1	21.7	5.7	23.9	4.6	FALSE
DNSV	DNSVX021	Y	2013-11-21	1356	M	372	7.1	22.5	5.8	30.4	5.4	FALSE
DNSV	DNSVX024	Y	2013-11-27	1438	M	351	1.9	25.1	5.8	37.6	5.2	FALSE
FACH	FACHZ601	N	2013-07-23	755	M	35	1.4					TRUE
MAEM	MAEMZ301	N	2013-10-24	751	M	32	1.1					TRUE
MAEM	MAEMZ302	Y	2014-01-13	1120	M	153	10.7	16.8	1.9	23.7	2.5	FALSE
MAEM	MAEMZ304	N	2014-04-14	837	M	44	0.8	12.9	0.9			FALSE
MAEM	MAEMZ305	N	2014-04-23	825	M	40	0.7			13.32	1.08	FALSE
MAHL	MAHLZ052	N	2013-09-04	865	M	67	6.3	14.9	0.9	23.9	0.9	FALSE
MAHL	MAHLZ058	Y	2013-10-29	772	M	41	2.1					TRUE
MAHL	MAHLZ060	N	2014-02-05	863	M	50	1					TRUE
MAHL	MAHLZ061	Y	2014-02-24	985	M	106	4.4	11.6	1.75	22.4	2.3	FALSE
MAHL	MAHLZ062	Y	2014-04-15	1236	M	231	6.4	25.54	4.06	30.07	6.15	FALSE
MAHL	MAHLZ064	Y	2014-04-28	1700	M	770	11.1	28.1	5.4	34.1	6	FALSE
MAHL	MAHLZ288	Y	2014-01-22	1434	M	403	11.8	26.32	6.07	29.72	4.61	FALSE
MAHL	MAHLZ289	Y	2013-10-23	786	M	42	1.6					TRUE
MAHL	MAHLZ290	Y	2013-09-05	1158	M	202	12.3	17.97	4.37	25.12	4.4	FALSE
MAHL	MAHLZ008		2012-03-06	960	M	82	5.6	11.6	1.7	19.6	0.9	FALSE
MAHL	MAHLZ011		2012-03-08	880	M	61	2.7	16.5	1.3	23	1	FALSE
MAHL	MAHLZ014		2012-03-20	1225	M	243	16.9	25.4	4.7	34.7	4.2	FALSE
MAHL	MAHLZ018		2012-03-22	1284	M	273	13.2	26.8	4.5	34.5	4.4	FALSE
MAHL	MAHLZ024	Y	2012-07-05	827	M	55	4	7.6	1.3	14.9	1.4	FALSE
MAHL	MAHLZ028		2012-07-11	935	M	86	6	14.5	1.2	22	1.2	FALSE
MAHL	MAHLZ033		2012-01-19	705	M	27	0.3					TRUE
MAHL	MAHLZ034	N	2012-10-10	364	M	7	0.8					TRUE
MAHL	MAHLZ039	Y	2012-10-24	1330	M	335	7.2	25	5.5	28.8	5.9	FALSE
