# Supplementary material for: Invaded Invaders: Infection of Invasive Brown Treesnakes on Guam by an Exotic Larval Cestode with a Life Cycle Comprised of Non-Native Hosts
Source: PLoS One. 2015 Dec 23;10(12):e0143718. doi: 10.1371/journal.pone.0143718 (PMC4689450; doi:10.1371/journal.pone.0143718)
Supplement: S1 Metadata — Metadata file for S1 Dataset. (TXT) [file pone.0143718.s007.txt]

Metadata for logistic regression data associated with Holldorf et al. 2015 "Invaded Invaders: Recent Infection of Invasive Brown Treesnakes on Guam by an Exotic Parasitic Flatworm with a Life Cycle Comprised of Non-native Hosts"

Data are provided in file: Holldorf et al 2015 Logistic regression prevalence data.csv

Field descriptions:
SITE:		Code for location from which snake was sampled
UID:		Unique identifier for individual snake
PARdet:		Determination of whether parasites were detected or not (Y/N)
CAPdate:	Date snake was captured
NECsvl:		Snout-vent length of snake measured during necropsy (mm)
NECsex:		Sex of snake determined by probing and internal reproductive anatomy (M/F)
NECwt:		Weight of snake measured at necropsy (g)
FATmass:	Mass of intraperitoneal fat bodies removed during necropsy (g)
T1L-T2W:	Length and width of two testes (mm)
TESTESnd:	Testes not detected (TRUE) when determined to be male
F1-F9:		Lengths of follicles 5 mm or longer (mm)
LESS5MM:	Count of follicles less than 5 mm in length
